# Supplementary material for: Heat-Treated Limosilactobacillus fermentum PS150 Improves Sleep Quality with Severity-Dependent Benefits: A Randomized, Placebo-Controlled Trial
Source: Nutrients. 2025 Dec 19;18(1):14. doi: 10.3390/nu18010014 (PMC12787598; doi:10.3390/nu18010014)
Supplement: Supplementary file 1 [file nutrients-18-00014-s001.zip]

Archive with 8 entries (8 files):
- Supplementary Figure 1.pdf
- __MACOSX/._Supplementary Figure 1.pdf
- Supplementary Table 1.pdf
- __MACOSX/._Supplementary Table 1.pdf
- Supplementary Table 2.pdf
- __MACOSX/._Supplementary Table 2.pdf
- Supplementary Table 3.pdf
- __MACOSX/._Supplementary Table 3.pdf
